# Supplementary material for: ﻿Three new species of the genus Weintrauboa Hormiga, 2003 (Araneae, Linyphiidae) from China
Source: Zookeys. 2025 Apr 29;1236:185–96. doi: 10.3897/zookeys.1236.146324 (PMC12056517; doi:10.3897/zookeys.1236.146324)
Supplement: XML Treatment for Weintrauboa [file zookeys.1236.146324-treatment1.xml]

<!DOCTYPE tp:taxon-treatment
  PUBLIC "-//TaxonX//DTD Taxonomic Treatment Publishing DTD v0 20100105//EN" "tax-treatment-NSO.dtd">
<tp:taxon-treatment xmlns:tp="http://www.plazi.org/taxpub"><tp:treatment-meta><kwd-group><label>Taxon classification</label><kwd>
                <named-content content-type="kingdom">Animalia</named-content>
              </kwd><kwd>
                <named-content content-type="order">Araneae</named-content>
              </kwd><kwd>
                <named-content content-type="family">Linyphiidae</named-content>
              </kwd></kwd-group><mixed-citation publication-type="journal"><person-group><name><surname>Gao</surname><given-names>Zhizhong</given-names></name><name><surname>Irfan</surname><given-names>Muhammad</given-names></name><name><surname>Wang</surname><given-names>Lu-Yu</given-names></name></person-group><article-title>﻿Three new species of the genus <italic><tp:taxon-name><tp:taxon-name-part taxon-name-part-type="genus" reg="Weintrauboa">Weintrauboa</tp:taxon-name-part></tp:taxon-name></italic> Hormiga, 2003 (<tp:taxon-name><tp:taxon-name-part taxon-name-part-type="order">Araneae</tp:taxon-name-part></tp:taxon-name>, <tp:taxon-name><tp:taxon-name-part taxon-name-part-type="family">Linyphiidae</tp:taxon-name-part></tp:taxon-name>) from China</article-title><source>Zookeys</source><day>29</day><month>04</month><year>2025</year><volume>1236</volume><fpage>185</fpage><lpage>196</lpage><pub-id pub-id-type="doi">10.3897/zookeys.1236.146324</pub-id></mixed-citation></tp:treatment-meta><tp:nomenclature><label>﻿Genus</label><tp:taxon-name>
              <object-id xmlns:xlink="http://www.w3.org/1999/xlink" content-type="arpha" xlink:type="simple">B5BB41AD-D936-50B5-B3B6-73E54A313B5F</object-id>
              <tp:taxon-name-part taxon-name-part-type="genus" reg="Weintrauboa">Weintrauboa</tp:taxon-name-part>
            </tp:taxon-name><tp:taxon-authority>Hormiga, 2003</tp:taxon-authority></tp:nomenclature><tp:treatment-sec sec-type="type species" id="SECID0E3JAC"><title>Type species.</title><p><italic><tp:taxon-name><tp:taxon-name-part taxon-name-part-type="genus" reg="Labulla">Labulla</tp:taxon-name-part><tp:taxon-name-part taxon-name-part-type="species" reg="contortipes">contortipes</tp:taxon-name-part></tp:taxon-name></italic> Karsch, 1881; gender feminine.</p></tp:treatment-sec></tp:taxon-treatment>
