# Supplementary material for: ﻿Three new species of the genus Weintrauboa Hormiga, 2003 (Araneae, Linyphiidae) from China
Source: Zookeys. 2025 Apr 29;1236:185–96. doi: 10.3897/zookeys.1236.146324 (PMC12056517; doi:10.3897/zookeys.1236.146324)
Supplement: XML Treatment for Weintrauboa denticulata [file zookeys.1236.146324-treatment2.xml]

<!DOCTYPE tp:taxon-treatment
  PUBLIC "-//TaxonX//DTD Taxonomic Treatment Publishing DTD v0 20100105//EN" "tax-treatment-NSO.dtd">
<tp:taxon-treatment xmlns:tp="http://www.plazi.org/taxpub"><tp:treatment-meta><kwd-group><label>Taxon classification</label><kwd>
                <named-content content-type="kingdom">Animalia</named-content>
              </kwd><kwd>
                <named-content content-type="order">Araneae</named-content>
              </kwd><kwd>
                <named-content content-type="family">Linyphiidae</named-content>
              </kwd></kwd-group><mixed-citation publication-type="journal"><person-group><name><surname>Gao</surname><given-names>Zhizhong</given-names></name><name><surname>Irfan</surname><given-names>Muhammad</given-names></name><name><surname>Wang</surname><given-names>Lu-Yu</given-names></name></person-group><article-title>﻿Three new species of the genus <italic><tp:taxon-name><tp:taxon-name-part taxon-name-part-type="genus" reg="Weintrauboa">Weintrauboa</tp:taxon-name-part></tp:taxon-name></italic> Hormiga, 2003 (<tp:taxon-name><tp:taxon-name-part taxon-name-part-type="order">Araneae</tp:taxon-name-part></tp:taxon-name>, <tp:taxon-name><tp:taxon-name-part taxon-name-part-type="family">Linyphiidae</tp:taxon-name-part></tp:taxon-name>) from China</article-title><source>Zookeys</source><day>29</day><month>04</month><year>2025</year><volume>1236</volume><fpage>185</fpage><lpage>196</lpage><pub-id pub-id-type="doi">10.3897/zookeys.1236.146324</pub-id></mixed-citation></tp:treatment-meta><tp:nomenclature><label>﻿</label><tp:taxon-name>
              <object-id xmlns:xlink="http://www.w3.org/1999/xlink" content-type="arpha" xlink:type="simple">1392343E-41A7-56BC-9C4E-12492CE321F9</object-id>
              <tp:taxon-name-part taxon-name-part-type="genus" reg="Weintrauboa">Weintrauboa</tp:taxon-name-part>
              <tp:taxon-name-part taxon-name-part-type="species" reg="denticulata">denticulata</tp:taxon-name-part>
              <object-id xmlns:xlink="http://www.w3.org/1999/xlink" content-type="zoobank" xlink:type="simple">https://zoobank.org/131F061C-4553-4D40-9306-4741C5DEF9D2</object-id>
            </tp:taxon-name><tp:taxon-status xmlns:xlink="http://www.w3.org/1999/xlink" xlink:type="simple">sp. nov.</tp:taxon-status><xref ref-type="fig" rid="F1">Figs 1</xref><xref ref-type="fig" rid="F6">, 6A</xref><xref ref-type="fig" rid="F7">, 7 (齿文蛛)</xref></tp:nomenclature><tp:treatment-sec sec-type="type material" id="SECID0EDMAC"><title>Type material.</title><p><bold><italic>Holotype</italic></bold> ♂ (<abbrev xmlns:xlink="http://www.w3.org/1999/xlink" content-type="institution" xlink:title="School of Life Sciences, Southwest University, Chongqing" id="ABBRID0EOMAC" xlink:type="simple">SWUC</abbrev>-T-LIN-38-01); China, Hunan Province, Changsha City, Yuelu District, Yuelu Mountain, <named-content xmlns:xlink="http://www.w3.org/1999/xlink" content-type="dwc:verbatimCoordinates" xlink:type="simple"><named-content content-type="geo-json" specific-use="{&#34;type&#34;:&#34;Point&#34;,&#34;coordinates&#34;:[112.938200,28.192750]}" id="NCID0EWMAC" xlink:type="simple">28°11'33.9"N, 112°56'17.52"E</named-content></named-content>, <abbrev xmlns:xlink="http://www.w3.org/1999/xlink" xlink:title="above sea level" id="ABBRID0E2MAC" xlink:type="simple">a.s.l</abbrev>. 208 m, 27.IX.2017, Wang Luyu leg.</p></tp:treatment-sec><tp:treatment-sec sec-type="etymology" id="SECID0E6MAC"><title>Etymology.</title><p>The specific epithet is derived from Latin adjective “<italic>denticulatus</italic>” meaning “toothed”, referring to the tegulum apically toothed in the male palp.</p></tp:treatment-sec><tp:treatment-sec sec-type="diagnosis" id="SECID0EHNAC"><title>Diagnosis.</title><p>This new species resembles <italic><tp:taxon-name><tp:taxon-name-part taxon-name-part-type="genus" reg="Weintrauboa">Weintrauboa</tp:taxon-name-part><tp:taxon-name-part taxon-name-part-type="species" reg="yele">yele</tp:taxon-name-part></tp:taxon-name></italic> Hormiga, 2008 in having similar embolus in male palp (Fig. <xref ref-type="fig" rid="F1">1A–D</xref>; <xref ref-type="bibr" rid="B2">Hormiga 2008</xref>, figs 2A–C, 3A–C; <xref ref-type="bibr" rid="B3">Hormiga et al. 2021</xref>, fig. 6A, B), but can be differentiated by the tegular apophysis with teeth in <italic><tp:taxon-name><tp:taxon-name-part taxon-name-part-type="genus" reg="Weintrauboa">W.</tp:taxon-name-part><tp:taxon-name-part taxon-name-part-type="species" reg="denticulata">denticulata</tp:taxon-name-part></tp:taxon-name></italic> sp. nov. (Fig. <xref ref-type="fig" rid="F1">1B, D</xref>; vs teeth absent); embolic process tip grooved in ventral view in <italic><tp:taxon-name><tp:taxon-name-part taxon-name-part-type="genus" reg="Weintrauboa">W.</tp:taxon-name-part><tp:taxon-name-part taxon-name-part-type="species" reg="denticulata">denticulata</tp:taxon-name-part></tp:taxon-name></italic> sp. nov. (Fig. <xref ref-type="fig" rid="F1">1D</xref>; vs hook-shaped); embolic flap like in retrolateral view in <italic><tp:taxon-name><tp:taxon-name-part taxon-name-part-type="genus" reg="Weintrauboa">W.</tp:taxon-name-part><tp:taxon-name-part taxon-name-part-type="species" reg="denticulata">denticulata</tp:taxon-name-part></tp:taxon-name></italic> sp. nov. (Fig. <xref ref-type="fig" rid="F1">1B</xref>; vs almost wing-shaped); proximal ramus of cymbial process two times longer than distal one in <italic><tp:taxon-name><tp:taxon-name-part taxon-name-part-type="genus" reg="Weintrauboa">W.</tp:taxon-name-part><tp:taxon-name-part taxon-name-part-type="species" reg="denticulata">denticulata</tp:taxon-name-part></tp:taxon-name></italic> sp. nov. (Fig. <xref ref-type="fig" rid="F1">1D</xref>; vs both rami almost same in length).</p><fig id="F1" position="float" orientation="portrait"><object-id xmlns:xlink="http://www.w3.org/1999/xlink" content-type="doi" xlink:type="simple">10.3897/zookeys.1236.146324.figure1</object-id><object-id xmlns:xlink="http://www.w3.org/1999/xlink" content-type="arpha" xlink:type="simple">792926BE-EA91-576B-9D9C-3CAFC7ABA5DD</object-id><label>Figure 1.</label><caption><p><italic><tp:taxon-name><tp:taxon-name-part taxon-name-part-type="genus" reg="Weintrauboa">Weintrauboa</tp:taxon-name-part><tp:taxon-name-part taxon-name-part-type="species" reg="denticulata">denticulata</tp:taxon-name-part></tp:taxon-name></italic> sp. nov., male holotype <bold>A</bold> palp, prolateral view <bold>B</bold> palp, retrolateral view <bold>C</bold> palp, dorsal view <bold>D</bold> palp, ventral view. Abbreviations: <abbrev xmlns:xlink="http://www.w3.org/1999/xlink" xlink:title="cymbial process" id="ABBRID0E3AAE" xlink:type="simple">CP</abbrev> = cymbial process; E = embolus; <abbrev xmlns:xlink="http://www.w3.org/1999/xlink" xlink:title="embolus flap" id="ABBRID0EABAE" xlink:type="simple">EF</abbrev> = embolus flap; EP = embolus process; <abbrev xmlns:xlink="http://www.w3.org/1999/xlink" xlink:title="paracymbium" id="ABBRID0EEBAE" xlink:type="simple">PC</abbrev> = paracymbium; <abbrev xmlns:xlink="http://www.w3.org/1999/xlink" xlink:title="suprategulum" id="ABBRID0EIBAE" xlink:type="simple">SPT</abbrev> = suprategulum; <abbrev xmlns:xlink="http://www.w3.org/1999/xlink" xlink:title="subtegulum" id="ABBRID0EMBAE" xlink:type="simple">ST</abbrev> = subtegulum; T = tegulum.</p></caption><graphic xmlns:xlink="http://www.w3.org/1999/xlink" xlink:href="zookeys-1236-185_article-146324__-g001.jpg" position="float" orientation="portrait" xlink:type="simple" id="oo_1319126.jpg"><uri content-type="original_file" xlink:type="simple">https://binary.pensoft.net/fig/1319126</uri></graphic></fig></tp:treatment-sec><tp:treatment-sec sec-type="description" id="SECID0EVBAE"><title>Description.</title><p><bold>Male</bold> (holotype, Fig. <xref ref-type="fig" rid="F6">6A</xref>) total length 5.63. Carapace 2.86 long, 2.23 wide; opisthosoma 2.77 long, 2.13 wide. Eye sizes and interdistances: <abbrev xmlns:xlink="http://www.w3.org/1999/xlink" xlink:title="anterior median eyes" id="ABBRID0EBCAE" xlink:type="simple">AME</abbrev> 0.17, <abbrev xmlns:xlink="http://www.w3.org/1999/xlink" xlink:title="anterior lateral eyes" id="ABBRID0EFCAE" xlink:type="simple">ALE</abbrev> 0.16, <abbrev xmlns:xlink="http://www.w3.org/1999/xlink" xlink:title="posterior median eyes" id="ABBRID0EJCAE" xlink:type="simple">PME</abbrev> 0.17, <abbrev xmlns:xlink="http://www.w3.org/1999/xlink" xlink:title="posterior lateral eyes" id="ABBRID0ENCAE" xlink:type="simple">PLE</abbrev> 0.14; <abbrev xmlns:xlink="http://www.w3.org/1999/xlink" xlink:title="the distance between AMEs" id="ABBRID0ERCAE" xlink:type="simple">AME–AME</abbrev> 0.10, <abbrev xmlns:xlink="http://www.w3.org/1999/xlink" xlink:title="the distance between AME and ALE" id="ABBRID0EVCAE" xlink:type="simple">AME–ALE</abbrev> 0.09, <abbrev xmlns:xlink="http://www.w3.org/1999/xlink" xlink:title="distance between PMEs" id="ABBRID0EZCAE" xlink:type="simple">PME–PME</abbrev> 0.14, <abbrev xmlns:xlink="http://www.w3.org/1999/xlink" xlink:title="distance between PME and PLE" id="ABBRID0E4CAE" xlink:type="simple">PME–PLE</abbrev> 0.16, <abbrev xmlns:xlink="http://www.w3.org/1999/xlink" xlink:title="anterior lateral eyes" id="ABBRID0EBDAE" xlink:type="simple">ALE</abbrev>–<abbrev xmlns:xlink="http://www.w3.org/1999/xlink" xlink:title="posterior lateral eyes" id="ABBRID0EFDAE" xlink:type="simple">PLE</abbrev> contiguous. MOA 0.91 long, front width 0.62, back width 0.51. Clypeus height 0.27. Chelicerae brown, with three promarginal and three retromarginal teeth. Leg measurements: I 11.6 (3.08, 1.11, 2.58, 3.23, 1.60); II 10.96 (2.95, 1.02, 2.53, 3.12, 1.34); III 8.41 (2.47, 0.79, 1.84, 2.32, 0.99); IV 10.26 (2.88, 0.88, 2.45, 2.88, 1.17). Leg formula: 1243.</p><p><bold><italic>Palp</italic></bold> (Fig. <xref ref-type="fig" rid="F1">1A–D</xref>). Patella as long as tibia, ventrally grooved, dorsally with long thick spine. Tibia cone-shaped, with one retrolateral trichobothrium, retrolateral margin with seven thick spines. Cymbium with an ectal process wider than long, with bifurcated tip, proximal ramus hook-shaped, two times longer than distal one with pointed end, distal ramus tongue-shaped with blunt end; retrolateral margin of cymbium with tongue-shaped projection extending ventrally with blunt tip. Paracymbium bowl-shaped, apically hook-shaped, with median margin edge curved inward. Tegulum large, apically with long tegular apophysis with seven teeth, tip membranous. Conductor membranous, as long as patella, present on apical end of tegulum. Embolus circular with fine tip, embolic flap rod-like slightly curved with blunt tip, embolic process sclerotized, apically tip grooved, parallel to tegular apophysis.</p><p><bold>Female.</bold> Unknown.</p></tp:treatment-sec><tp:treatment-sec sec-type="distribution" id="SECID0EYDAE"><title>Distribution.</title><p>Known only from the type locality, Hunan, China (Fig. <xref ref-type="fig" rid="F7">7</xref>).</p></tp:treatment-sec><tp:treatment-sec><!--Section generated to contain objects referenced in tp:taxon-treatment.--><fig id="F6" position="float" orientation="portrait"><object-id xmlns:xlink="http://www.w3.org/1999/xlink" content-type="doi" xlink:type="simple">10.3897/zookeys.1236.146324.figure6</object-id><object-id xmlns:xlink="http://www.w3.org/1999/xlink" content-type="arpha" xlink:type="simple">912BCEB9-1702-5258-B68A-DF7367FA1F29</object-id><label>Figure 6.</label><caption><p><italic><tp:taxon-name><tp:taxon-name-part taxon-name-part-type="genus" reg="Weintrauboa">Weintrauboa</tp:taxon-name-part></tp:taxon-name></italic> species habitus, dorsal view <bold>A</bold><italic><tp:taxon-name><tp:taxon-name-part taxon-name-part-type="genus" reg="Weintrauboa">W.</tp:taxon-name-part><tp:taxon-name-part taxon-name-part-type="species" reg="denticulata">denticulata</tp:taxon-name-part></tp:taxon-name></italic> sp. nov. male holotype <bold>B, C</bold><italic><tp:taxon-name><tp:taxon-name-part taxon-name-part-type="genus" reg="Weintrauboa">W.</tp:taxon-name-part><tp:taxon-name-part taxon-name-part-type="species" reg="shennongjiaensis">shennongjiaensis</tp:taxon-name-part></tp:taxon-name></italic> sp. nov., male holotype (<bold>B</bold>), female paratype (<bold>C</bold>) <bold>D, E</bold><italic><tp:taxon-name><tp:taxon-name-part taxon-name-part-type="genus" reg="Weintrauboa">W.</tp:taxon-name-part><tp:taxon-name-part taxon-name-part-type="species" reg="wanglangensis">wanglangensis</tp:taxon-name-part></tp:taxon-name></italic> sp. nov., male holotype (<bold>D</bold>) female paratype (<bold>E</bold>).</p></caption><graphic xmlns:xlink="http://www.w3.org/1999/xlink" xlink:href="zookeys-1236-185_article-146324__-g006.jpg" position="float" orientation="portrait" xlink:type="simple" id="oo_1319131.jpg"><uri content-type="original_file" xlink:type="simple">https://binary.pensoft.net/fig/1319131</uri></graphic></fig><fig id="F7" position="float" orientation="portrait"><object-id xmlns:xlink="http://www.w3.org/1999/xlink" content-type="doi" xlink:type="simple">10.3897/zookeys.1236.146324.figure7</object-id><object-id xmlns:xlink="http://www.w3.org/1999/xlink" content-type="arpha" xlink:type="simple">56B0A52C-DEC4-5B8F-B30C-2AC039731D88</object-id><label>Figure 7.</label><caption><p>Distribution of <italic><tp:taxon-name><tp:taxon-name-part taxon-name-part-type="genus" reg="Weintrauboa">Weintrauboa</tp:taxon-name-part></tp:taxon-name></italic> species (<xref ref-type="bibr" rid="B18">WSC 2025</xref>).</p></caption><graphic xmlns:xlink="http://www.w3.org/1999/xlink" xlink:href="zookeys-1236-185_article-146324__-g007.jpg" position="float" orientation="portrait" xlink:type="simple" id="oo_1319132.jpg"><uri content-type="original_file" xlink:type="simple">https://binary.pensoft.net/fig/1319132</uri></graphic></fig></tp:treatment-sec><ref-list><ref id="B18"><mixed-citation xmlns:xlink="http://www.w3.org/1999/xlink" xlink:type="simple">WSC (<year>2025</year>) World Spider Catalog. Version 25.5. Natural History Museum Bern, online at <ext-link xlink:href="http://wsc.nmbe.ch" ext-link-type="uri" xlink:type="simple">http://wsc.nmbe.ch</ext-link> accessed on 07 January 2025. <ext-link xlink:href="10.24436/2" ext-link-type="doi" xlink:type="simple">https://doi.org/10.24436/2</ext-link></mixed-citation></ref><ref id="B2"><mixed-citation xmlns:xlink="http://www.w3.org/1999/xlink" xlink:type="simple"><person-group><name name-style="western"><surname>Hormiga</surname><given-names>G</given-names></name></person-group> (<year>2008</year>) <article-title>On the spider genus <italic><tp:taxon-name><tp:taxon-name-part taxon-name-part-type="genus">Weintrauboa</tp:taxon-name-part></tp:taxon-name></italic> (<tp:taxon-name><tp:taxon-name-part taxon-name-part-type="order">Araneae</tp:taxon-name-part></tp:taxon-name>, <tp:taxon-name><tp:taxon-name-part taxon-name-part-type="family">Pimoidae</tp:taxon-name-part></tp:taxon-name>), with a description of a new species from China and comments on its phylogenetic relationships.</article-title><source>Zootaxa</source><volume>1814</volume>: <fpage>1</fpage>–<lpage>20</lpage>. <ext-link xlink:href="10.11646/zootaxa.1814.1.1" ext-link-type="doi" xlink:type="simple">https://doi.org/10.11646/zootaxa.1814.1.1</ext-link></mixed-citation></ref><ref id="B3"><mixed-citation xmlns:xlink="http://www.w3.org/1999/xlink" xlink:type="simple"><person-group><name name-style="western"><surname>Hormiga</surname><given-names>G</given-names></name><name name-style="western"><surname>Kulkarni</surname><given-names>S</given-names></name><name name-style="western"><surname>da Silva Moreira</surname><given-names>T</given-names></name><name name-style="western"><surname>Dimitrov</surname><given-names>D</given-names></name></person-group> (<year>2021</year>) <article-title>Molecular phylogeny of pimoid spiders and the limits of <tp:taxon-name><tp:taxon-name-part taxon-name-part-type="family">Linyphiidae</tp:taxon-name-part></tp:taxon-name>, with a reassessment of male palpal homologies (<tp:taxon-name><tp:taxon-name-part taxon-name-part-type="order">Araneae</tp:taxon-name-part></tp:taxon-name>, <tp:taxon-name><tp:taxon-name-part taxon-name-part-type="family">Pimoidae</tp:taxon-name-part></tp:taxon-name>).</article-title><source>Zootaxa</source><volume>5026</volume>(<issue>1</issue>): <fpage>71</fpage>–<lpage>101</lpage>. <ext-link xlink:href="10.11646/zootaxa.5026.1.3" ext-link-type="doi" xlink:type="simple">https://doi.org/10.11646/zootaxa.5026.1.3</ext-link></mixed-citation></ref></ref-list></tp:taxon-treatment>
