# Supplementary material for: ﻿Three new species of the genus Weintrauboa Hormiga, 2003 (Araneae, Linyphiidae) from China
Source: Zookeys. 2025 Apr 29;1236:185–96. doi: 10.3897/zookeys.1236.146324 (PMC12056517; doi:10.3897/zookeys.1236.146324)
Supplement: XML Treatment for Weintrauboa shenwu [file zookeys.1236.146324-treatment3.xml]

<!DOCTYPE tp:taxon-treatment
  PUBLIC "-//TaxonX//DTD Taxonomic Treatment Publishing DTD v0 20100105//EN" "tax-treatment-NSO.dtd">
<tp:taxon-treatment xmlns:tp="http://www.plazi.org/taxpub"><tp:treatment-meta><kwd-group><label>Taxon classification</label><kwd>
                <named-content content-type="kingdom">Animalia</named-content>
              </kwd><kwd>
                <named-content content-type="order">Araneae</named-content>
              </kwd><kwd>
                <named-content content-type="family">Linyphiidae</named-content>
              </kwd></kwd-group><mixed-citation publication-type="journal"><person-group><name><surname>Gao</surname><given-names>Zhizhong</given-names></name><name><surname>Irfan</surname><given-names>Muhammad</given-names></name><name><surname>Wang</surname><given-names>Lu-Yu</given-names></name></person-group><article-title>﻿Three new species of the genus <italic><tp:taxon-name><tp:taxon-name-part taxon-name-part-type="genus" reg="Weintrauboa">Weintrauboa</tp:taxon-name-part></tp:taxon-name></italic> Hormiga, 2003 (<tp:taxon-name><tp:taxon-name-part taxon-name-part-type="order">Araneae</tp:taxon-name-part></tp:taxon-name>, <tp:taxon-name><tp:taxon-name-part taxon-name-part-type="family">Linyphiidae</tp:taxon-name-part></tp:taxon-name>) from China</article-title><source>Zookeys</source><day>29</day><month>04</month><year>2025</year><volume>1236</volume><fpage>185</fpage><lpage>196</lpage><pub-id pub-id-type="doi">10.3897/zookeys.1236.146324</pub-id></mixed-citation></tp:treatment-meta><tp:nomenclature><label>﻿</label><tp:taxon-name>
              <object-id xmlns:xlink="http://www.w3.org/1999/xlink" content-type="arpha" xlink:type="simple">4558321B-11EC-5E14-9771-FFFC42C6EFD5</object-id>
              <tp:taxon-name-part taxon-name-part-type="genus" reg="Weintrauboa">Weintrauboa</tp:taxon-name-part>
              <tp:taxon-name-part taxon-name-part-type="species" reg="shenwu">shenwu</tp:taxon-name-part>
              <object-id xmlns:xlink="http://www.w3.org/1999/xlink" content-type="zoobank" xlink:type="simple">https://zoobank.org/9A89FD67-41A6-4424-8CE9-CD19A91DF5DE</object-id>
            </tp:taxon-name><tp:taxon-status xmlns:xlink="http://www.w3.org/1999/xlink" xlink:type="simple">sp. nov.</tp:taxon-status><xref ref-type="fig" rid="F2">Figs 2</xref><xref ref-type="fig" rid="F3">, 3</xref><xref ref-type="fig" rid="F6">, 6A, B</xref><xref ref-type="fig" rid="F7">, 7 (神巫文蛛)</xref></tp:nomenclature><tp:treatment-sec sec-type="type material" id="SECID0E3FAE"><title>Type material.</title><p><bold><italic>Holotype</italic></bold> ♂ (<abbrev xmlns:xlink="http://www.w3.org/1999/xlink" content-type="institution" xlink:title="School of Life Sciences, Southwest University, Chongqing" id="ABBRID0EHGAE" xlink:type="simple">SWUC</abbrev>-T-LIN-39-01): China, Hubei Province, Shennongjia, Yazikou, <named-content xmlns:xlink="http://www.w3.org/1999/xlink" content-type="dwc:verbatimCoordinates" xlink:type="simple"><named-content content-type="geo-json" specific-use="{&#34;type&#34;:&#34;Point&#34;,&#34;coordinates&#34;:[110.332778,31.515278]}" id="NCID0EPGAE" xlink:type="simple">31°30'55.0008"N, 110°19'58.0008"E</named-content></named-content>, 1817 m <abbrev xmlns:xlink="http://www.w3.org/1999/xlink" xlink:title="above sea level" id="ABBRID0EUGAE" xlink:type="simple">a.s.l</abbrev>., 24.X.2020, L.Y. Wang, Y. Zhang, J.X. Zhao and J.S. Luo leg. <bold><italic>Paratypes</italic></bold>: 1♀ (<abbrev xmlns:xlink="http://www.w3.org/1999/xlink" content-type="institution" xlink:title="School of Life Sciences, Southwest University, Chongqing" id="ABBRID0E2GAE" xlink:type="simple">SWUC</abbrev>-T-LIN-39-02), with same data as holotype • 2♂2♀ (<abbrev xmlns:xlink="http://www.w3.org/1999/xlink" content-type="institution" xlink:title="School of Life Sciences, Southwest University, Chongqing" id="ABBRID0EAHAE" xlink:type="simple">SWUC</abbrev>-T-LIN-39-03~06), Hubei Province, Shennongjia, Hongping Town, <named-content xmlns:xlink="http://www.w3.org/1999/xlink" content-type="dwc:verbatimCoordinates" xlink:type="simple"><named-content content-type="geo-json" specific-use="{&#34;type&#34;:&#34;Point&#34;,&#34;coordinates&#34;:[110.335845,31.524443]}" id="NCID0EIHAE" xlink:type="simple">31°31'27.9957"N, 110°20'9.0416"E</named-content></named-content>, 1711 m <abbrev xmlns:xlink="http://www.w3.org/1999/xlink" xlink:title="above sea level" id="ABBRID0ENHAE" xlink:type="simple">a.s.l</abbrev>., 14.VI.2023, Z.S. Zhang, X.L. Chen and Q.L. Lu leg. • <bold>Chongqing Municipality</bold>: 1♀ (<abbrev xmlns:xlink="http://www.w3.org/1999/xlink" content-type="institution" xlink:title="School of Life Sciences, Southwest University, Chongqing" id="ABBRID0ETHAE" xlink:type="simple">SWUC</abbrev>-T-LIN-39-07), Wushan County, Dangyang Town, Xiejiacao, <named-content xmlns:xlink="http://www.w3.org/1999/xlink" content-type="dwc:verbatimCoordinates" xlink:type="simple"><named-content content-type="geo-json" specific-use="{&#34;type&#34;:&#34;Point&#34;,&#34;coordinates&#34;:[109.979325,31.449167]}" id="NCID0E2HAE" xlink:type="simple">31°26'57.00"N, 109°58'45.57"E</named-content></named-content>, <abbrev xmlns:xlink="http://www.w3.org/1999/xlink" xlink:title="above sea level" id="ABBRID0EAIAE" xlink:type="simple">a.s.l</abbrev>. 1449 m, 02.X.2021, L.Y. Wang, T.Y. Ren, J.X. Zhao, L. Xiao and X.W. Zhou leg. • 5♂8♀ (<abbrev xmlns:xlink="http://www.w3.org/1999/xlink" content-type="institution" xlink:title="School of Life Sciences, Southwest University, Chongqing" id="ABBRID0EEIAE" xlink:type="simple">SWUC</abbrev>-T-LIN-39-08~20), Wushan County, Guanyang Town, Pingqian, <named-content xmlns:xlink="http://www.w3.org/1999/xlink" content-type="dwc:verbatimCoordinates" xlink:type="simple"><named-content content-type="geo-json" specific-use="{&#34;type&#34;:&#34;Point&#34;,&#34;coordinates&#34;:[109.938125,31.372986]}" id="NCID0EMIAE" xlink:type="simple">31°22'22.75"N, 109°56'17.25"E</named-content></named-content>, <abbrev xmlns:xlink="http://www.w3.org/1999/xlink" xlink:title="above sea level" id="ABBRID0ERIAE" xlink:type="simple">a.s.l</abbrev>. 1832 m, 04.X.2021, L.Y. Wang, T.Y. Ren, J.X. Zhao, L. Xiao and X.W. Zhou leg.</p></tp:treatment-sec><tp:treatment-sec sec-type="etymology" id="SECID0EVIAE"><title>Etymology.</title><p>The specific name is derived from the Chinese word ‘shen’ and ‘wu’; Shen is the first name for Shennongjia and Wu is an abbreviated name for Wushan; noun in apposition.</p></tp:treatment-sec><tp:treatment-sec sec-type="diagnosis" id="SECID0E1IAE"><title>Diagnosis.</title><p><italic><tp:taxon-name><tp:taxon-name-part taxon-name-part-type="genus" reg="Weintrauboa">Weintrauboa</tp:taxon-name-part><tp:taxon-name-part taxon-name-part-type="species" reg="shenwu">shenwu</tp:taxon-name-part></tp:taxon-name></italic> resembles those of <italic><tp:taxon-name><tp:taxon-name-part taxon-name-part-type="genus" reg="Weintrauboa">W.</tp:taxon-name-part><tp:taxon-name-part taxon-name-part-type="species" reg="wanglangensis">wanglangensis</tp:taxon-name-part></tp:taxon-name></italic> and <italic><tp:taxon-name><tp:taxon-name-part taxon-name-part-type="genus" reg="Weintrauboa">W.</tp:taxon-name-part><tp:taxon-name-part taxon-name-part-type="species" reg="yele">yele</tp:taxon-name-part></tp:taxon-name></italic> Hormiga, 2008 in having a similar embolus and embolic process in male palp (Figs <xref ref-type="fig" rid="F2">2A–D</xref>, <xref ref-type="fig" rid="F4">4A–D</xref>; <xref ref-type="bibr" rid="B2">Hormiga 2008</xref>, figs 2A–C, 3A–C; <xref ref-type="bibr" rid="B3">Hormiga et al. 2021</xref>, fig. 6A–B) and can be distinguished by the embolic flap needle-shaped in <italic><tp:taxon-name><tp:taxon-name-part taxon-name-part-type="genus" reg="Weintrauboa">W.</tp:taxon-name-part><tp:taxon-name-part taxon-name-part-type="species" reg="shenwu">shenwu</tp:taxon-name-part></tp:taxon-name></italic> (Fig. <xref ref-type="fig" rid="F2">2A, B</xref>; vs horn-shaped in <italic><tp:taxon-name><tp:taxon-name-part taxon-name-part-type="genus" reg="Weintrauboa">W.</tp:taxon-name-part><tp:taxon-name-part taxon-name-part-type="species" reg="wanglangensis">wanglangensis</tp:taxon-name-part></tp:taxon-name></italic> and wing-shaped in <italic><tp:taxon-name><tp:taxon-name-part taxon-name-part-type="genus" reg="Weintrauboa">W.</tp:taxon-name-part><tp:taxon-name-part taxon-name-part-type="species" reg="yele">yele</tp:taxon-name-part></tp:taxon-name></italic>); distal ramus of cymbial process somewhat rectangular in ventral view in <italic><tp:taxon-name><tp:taxon-name-part taxon-name-part-type="genus" reg="Weintrauboa">W.</tp:taxon-name-part><tp:taxon-name-part taxon-name-part-type="species" reg="shenwu">shenwu</tp:taxon-name-part></tp:taxon-name></italic> (Fig. <xref ref-type="fig" rid="F2">2A, B</xref>; vs somewhat thumb-shaped both in <italic><tp:taxon-name><tp:taxon-name-part taxon-name-part-type="genus" reg="Weintrauboa">W.</tp:taxon-name-part><tp:taxon-name-part taxon-name-part-type="species" reg="wanglangensis">wanglangensis</tp:taxon-name-part></tp:taxon-name></italic> and <italic><tp:taxon-name><tp:taxon-name-part taxon-name-part-type="genus" reg="Weintrauboa">W.</tp:taxon-name-part><tp:taxon-name-part taxon-name-part-type="species" reg="yele">yele</tp:taxon-name-part></tp:taxon-name></italic>). Females of <italic><tp:taxon-name><tp:taxon-name-part taxon-name-part-type="genus" reg="Weintrauboa">W.</tp:taxon-name-part><tp:taxon-name-part taxon-name-part-type="species" reg="shenwu">shenwu</tp:taxon-name-part></tp:taxon-name></italic> resemble <italic><tp:taxon-name><tp:taxon-name-part taxon-name-part-type="genus" reg="Weintrauboa">W.</tp:taxon-name-part><tp:taxon-name-part taxon-name-part-type="species" reg="wanglangensis">wanglangensis</tp:taxon-name-part></tp:taxon-name></italic> in having similar morphology of epigyne (Figs <xref ref-type="fig" rid="F3">3A–D</xref>, <xref ref-type="fig" rid="F5">5A–D</xref>), but can be distinguished by the copulatory duct comma-shaped in <italic><tp:taxon-name><tp:taxon-name-part taxon-name-part-type="genus" reg="Weintrauboa">W.</tp:taxon-name-part><tp:taxon-name-part taxon-name-part-type="species" reg="shenwu">shenwu</tp:taxon-name-part></tp:taxon-name></italic> (Fig. <xref ref-type="fig" rid="F3">3A–C</xref>; vs sinuous with three loops before entering spermathecae in <italic><tp:taxon-name><tp:taxon-name-part taxon-name-part-type="genus" reg="Weintrauboa">W.</tp:taxon-name-part><tp:taxon-name-part taxon-name-part-type="species" reg="wanglangensis">wanglangensis</tp:taxon-name-part></tp:taxon-name></italic>, Fig. <xref ref-type="fig" rid="F5">5A–D</xref>); dorsal plate posteriorly triangular in <italic><tp:taxon-name><tp:taxon-name-part taxon-name-part-type="genus" reg="Weintrauboa">W.</tp:taxon-name-part><tp:taxon-name-part taxon-name-part-type="species" reg="shenwu">shenwu</tp:taxon-name-part></tp:taxon-name></italic> (Fig. <xref ref-type="fig" rid="F3">3A–C</xref>; vs trapezoid in <italic><tp:taxon-name><tp:taxon-name-part taxon-name-part-type="genus" reg="Weintrauboa">W.</tp:taxon-name-part><tp:taxon-name-part taxon-name-part-type="species" reg="wanglangensis">wanglangensis</tp:taxon-name-part></tp:taxon-name></italic>, Fig. <xref ref-type="fig" rid="F5">5A–D</xref>).</p><fig id="F2" position="float" orientation="portrait"><object-id xmlns:xlink="http://www.w3.org/1999/xlink" content-type="doi" xlink:type="simple">10.3897/zookeys.1236.146324.figure2</object-id><object-id xmlns:xlink="http://www.w3.org/1999/xlink" content-type="arpha" xlink:type="simple">90C312E0-0FF3-5B68-B07B-81826E5AFA33</object-id><label>Figure 2.</label><caption><p><italic><tp:taxon-name><tp:taxon-name-part taxon-name-part-type="genus" reg="Weintrauboa">Weintrauboa</tp:taxon-name-part><tp:taxon-name-part taxon-name-part-type="species" reg="shennongjiaensis">shennongjiaensis</tp:taxon-name-part></tp:taxon-name></italic> sp. nov., male holotype <bold>A</bold> palp, prolateral view <bold>B</bold> palp, retrolateral view <bold>C</bold> palp, dorsal view <bold>D</bold> palp, ventral view. Abbreviations: <abbrev xmlns:xlink="http://www.w3.org/1999/xlink" xlink:title="cymbial process" id="ABBRID0EQQAE" xlink:type="simple">CP</abbrev> = cymbial process; E = embolus; <abbrev xmlns:xlink="http://www.w3.org/1999/xlink" xlink:title="embolus flap" id="ABBRID0EUQAE" xlink:type="simple">EF</abbrev> = embolus flap; EP = embolus process; <abbrev xmlns:xlink="http://www.w3.org/1999/xlink" xlink:title="paracymbium" id="ABBRID0EYQAE" xlink:type="simple">PC</abbrev> = paracymbium; <abbrev xmlns:xlink="http://www.w3.org/1999/xlink" xlink:title="suprategulum" id="ABBRID0E3QAE" xlink:type="simple">SPT</abbrev> = suprategulum; <abbrev xmlns:xlink="http://www.w3.org/1999/xlink" xlink:title="subtegulum" id="ABBRID0EARAE" xlink:type="simple">ST</abbrev> = subtegulum; T = tegulum.</p></caption><graphic xmlns:xlink="http://www.w3.org/1999/xlink" xlink:href="zookeys-1236-185_article-146324__-g002.jpg" position="float" orientation="portrait" xlink:type="simple" id="oo_1319127.jpg"><uri content-type="original_file" xlink:type="simple">https://binary.pensoft.net/fig/1319127</uri></graphic></fig><fig id="F3" position="float" orientation="portrait"><object-id xmlns:xlink="http://www.w3.org/1999/xlink" content-type="doi" xlink:type="simple">10.3897/zookeys.1236.146324.figure3</object-id><object-id xmlns:xlink="http://www.w3.org/1999/xlink" content-type="arpha" xlink:type="simple">AE745F85-2FE1-52A5-A5B9-4F303B8DFAA0</object-id><label>Figure 3.</label><caption><p><italic><tp:taxon-name><tp:taxon-name-part taxon-name-part-type="genus" reg="Weintrauboa">Weintrauboa</tp:taxon-name-part><tp:taxon-name-part taxon-name-part-type="species" reg="shennongjiaensis">shennongjiaensis</tp:taxon-name-part></tp:taxon-name></italic> sp. nov., female paratype <bold>A, B</bold> epigyne, ventral view <bold>C</bold> vulva, dorsal view <bold>D</bold> vulva, anterior view. Abbreviations: <abbrev xmlns:xlink="http://www.w3.org/1999/xlink" xlink:title="copulatory ducts" id="ABBRID0ECSAE" xlink:type="simple">CD</abbrev> = copulatory duct; <abbrev xmlns:xlink="http://www.w3.org/1999/xlink" xlink:title="copulatory openings" id="ABBRID0EGSAE" xlink:type="simple">CO</abbrev> = copulatory opening; <abbrev xmlns:xlink="http://www.w3.org/1999/xlink" xlink:title="dorsal plate" id="ABBRID0EKSAE" xlink:type="simple">DP</abbrev> = dorsal plate; <abbrev xmlns:xlink="http://www.w3.org/1999/xlink" xlink:title="fertilization ducts" id="ABBRID0EOSAE" xlink:type="simple">FD</abbrev> = fertilization duct; S = spermathecae; <abbrev xmlns:xlink="http://www.w3.org/1999/xlink" xlink:title="ventral plate" id="ABBRID0ESSAE" xlink:type="simple">VP</abbrev> = ventral plate.</p></caption><graphic xmlns:xlink="http://www.w3.org/1999/xlink" xlink:href="zookeys-1236-185_article-146324__-g003.jpg" position="float" orientation="portrait" xlink:type="simple" id="oo_1319128.jpg"><uri content-type="original_file" xlink:type="simple">https://binary.pensoft.net/fig/1319128</uri></graphic></fig></tp:treatment-sec><tp:treatment-sec sec-type="description" id="SECID0E2SAE"><title>Description.</title><p><bold>Male</bold> (holotype, Fig. <xref ref-type="fig" rid="F6">6B</xref>) total length 7.01. Carapace 3.42 long, 2.39 wide; opisthosoma 3.81 long, 2.55 wide. Eye sizes and interdistances: <abbrev xmlns:xlink="http://www.w3.org/1999/xlink" xlink:title="anterior median eyes" id="ABBRID0EHTAE" xlink:type="simple">AME</abbrev> 0.18, <abbrev xmlns:xlink="http://www.w3.org/1999/xlink" xlink:title="anterior lateral eyes" id="ABBRID0ELTAE" xlink:type="simple">ALE</abbrev> 0.22, <abbrev xmlns:xlink="http://www.w3.org/1999/xlink" xlink:title="posterior median eyes" id="ABBRID0EPTAE" xlink:type="simple">PME</abbrev> 0.18, <abbrev xmlns:xlink="http://www.w3.org/1999/xlink" xlink:title="posterior lateral eyes" id="ABBRID0ETTAE" xlink:type="simple">PLE</abbrev> 0.18; <abbrev xmlns:xlink="http://www.w3.org/1999/xlink" xlink:title="the distance between AMEs" id="ABBRID0EXTAE" xlink:type="simple">AME–AME</abbrev> 0.09, <abbrev xmlns:xlink="http://www.w3.org/1999/xlink" xlink:title="the distance between AME and ALE" id="ABBRID0E2TAE" xlink:type="simple">AME–ALE</abbrev> 0.11, <abbrev xmlns:xlink="http://www.w3.org/1999/xlink" xlink:title="distance between PMEs" id="ABBRID0E6TAE" xlink:type="simple">PME–PME</abbrev> 0.12, <abbrev xmlns:xlink="http://www.w3.org/1999/xlink" xlink:title="distance between PME and PLE" id="ABBRID0EDUAE" xlink:type="simple">PME–PLE</abbrev> 0.17, <abbrev xmlns:xlink="http://www.w3.org/1999/xlink" xlink:title="anterior lateral eyes" id="ABBRID0EHUAE" xlink:type="simple">ALE</abbrev>–<abbrev xmlns:xlink="http://www.w3.org/1999/xlink" xlink:title="posterior lateral eyes" id="ABBRID0ELUAE" xlink:type="simple">PLE</abbrev> 0.02. MOA 0.49 long, front width 0.47, back width 0.49. Clypeus height 0.46. Chelicerae brown, with four promarginal and three retromarginal teeth. Leg measurements: I 21.41 (5.55, 7.19, 6.08, 2.59); II 16.96 (4.63, 5.37, 4.79, 2.17); III 11.15 (3.27, 3.46, 2.93, 1.49); IV 13.44 (3.72, 4.07, 3.69, 1.96). Leg formula: 1243.</p><p><bold><italic>Palp</italic></bold> (Fig. <xref ref-type="fig" rid="F2">2A–D</xref>). Patella as long as tibia, ventrally grooved, dorsally with long thick spine. Tibia cone-shaped, with one retrolateral and one dorsal trichobothrium, retrolateral margin with eight thick spines. Cymbium with an ectal process wider than long, half the length of tibia, with bifurcated tip, proximal ramus thumb-shaped and distal ramus somewhat rectangular; retrolateral margin of cymbium with thumb-shaped projection extending ventrally with blunt tip. Paracymbium bowl-shaped, apically hook-shaped, with median margin edge curved inward. Tegulum large, pointed apically. Distal suprategular apophysis sclerotized reduced. Conductor small, membranous, present on apical end of tegulum. Embolus circular with fine tip, embolic flap needle-shaped, slightly curved with pointed tip, embolic process sclerotized, apically expanded with blunt tip, extending towards ventral side of tegulum.</p><p><bold>Female</bold> (paratype, Fig. <xref ref-type="fig" rid="F6">6C</xref>) total length 7.62. Prosoma 3.32 long, 2.63 wide; opisthosoma 5.05 long, 3.64 wide. Eye sizes and interdistances: <abbrev xmlns:xlink="http://www.w3.org/1999/xlink" xlink:title="anterior median eyes" id="ABBRID0ECVAE" xlink:type="simple">AME</abbrev> 0.21, <abbrev xmlns:xlink="http://www.w3.org/1999/xlink" xlink:title="anterior lateral eyes" id="ABBRID0EGVAE" xlink:type="simple">ALE</abbrev> 0.23, <abbrev xmlns:xlink="http://www.w3.org/1999/xlink" xlink:title="posterior median eyes" id="ABBRID0EKVAE" xlink:type="simple">PME</abbrev> 0.19, <abbrev xmlns:xlink="http://www.w3.org/1999/xlink" xlink:title="posterior lateral eyes" id="ABBRID0EOVAE" xlink:type="simple">PLE</abbrev> 0.20; <abbrev xmlns:xlink="http://www.w3.org/1999/xlink" xlink:title="the distance between AMEs" id="ABBRID0ESVAE" xlink:type="simple">AME–AME</abbrev> 0.05, <abbrev xmlns:xlink="http://www.w3.org/1999/xlink" xlink:title="the distance between AME and ALE" id="ABBRID0EWVAE" xlink:type="simple">AME–ALE</abbrev> 0.09, <abbrev xmlns:xlink="http://www.w3.org/1999/xlink" xlink:title="distance between PMEs" id="ABBRID0E1VAE" xlink:type="simple">PME–PME</abbrev> 0.10, <abbrev xmlns:xlink="http://www.w3.org/1999/xlink" xlink:title="distance between PME and PLE" id="ABBRID0E5VAE" xlink:type="simple">PME–PLE</abbrev> 0.16. <abbrev xmlns:xlink="http://www.w3.org/1999/xlink" xlink:title="anterior lateral eyes" id="ABBRID0ECWAE" xlink:type="simple">ALE</abbrev>–<abbrev xmlns:xlink="http://www.w3.org/1999/xlink" xlink:title="posterior lateral eyes" id="ABBRID0EGWAE" xlink:type="simple">PLE</abbrev> 0.03. MOA 0.56 long, front width 0.44, back width 0.49. Clypeus height 0.38. Leg measurements: I 13.60 (3.67, 4.34, 3.52, 2.07); II 12.12 (3.41, 3.89, 3.03, 1.79); III 9.54 (2.83, 2.87, 2.43, 1.41); IV 11.68 (3.40, 3.69, 3.05, 1.54). Leg formula: 1243.</p><p><bold><italic>Epigyne</italic></bold> (Fig. <xref ref-type="fig" rid="F3">3A–D</xref>). Epigynal plate 1.5 times wider than long. Most of the atrium divided by septum. Ventral plate oval, anteriorly grooved, posterior margin convex. Copulatory openings present within atrium. Dorsal plate somewhat triangular extending posteriorly. Copulatory ducts elongated, V-shaped in ventral view, forming broad loop extending anteriorly before entering spermathecae. Spermathecae round, separated by distance equal to four times their diameter. Fertilization ducts present mesally.</p></tp:treatment-sec><tp:treatment-sec sec-type="variation" id="SECID0EVWAE"><title>Variation.</title><p>Males (<italic>N</italic> = 2) total length 5.85–7.01; females (<italic>N</italic> = 2) total length 7.06–8.03.</p></tp:treatment-sec><tp:treatment-sec sec-type="distribution" id="SECID0E6WAE"><title>Distribution.</title><p>China (Hubei, Chongqing) (Fig. <xref ref-type="fig" rid="F7">7</xref>).</p></tp:treatment-sec><tp:treatment-sec><!--Section generated to contain objects referenced in tp:taxon-treatment.--><fig id="F6" position="float" orientation="portrait"><object-id xmlns:xlink="http://www.w3.org/1999/xlink" content-type="doi" xlink:type="simple">10.3897/zookeys.1236.146324.figure6</object-id><object-id xmlns:xlink="http://www.w3.org/1999/xlink" content-type="arpha" xlink:type="simple">912BCEB9-1702-5258-B68A-DF7367FA1F29</object-id><label>Figure 6.</label><caption><p><italic><tp:taxon-name><tp:taxon-name-part taxon-name-part-type="genus" reg="Weintrauboa">Weintrauboa</tp:taxon-name-part></tp:taxon-name></italic> species habitus, dorsal view <bold>A</bold><italic><tp:taxon-name><tp:taxon-name-part taxon-name-part-type="genus" reg="Weintrauboa">W.</tp:taxon-name-part><tp:taxon-name-part taxon-name-part-type="species" reg="denticulata">denticulata</tp:taxon-name-part></tp:taxon-name></italic> sp. nov. male holotype <bold>B, C</bold><italic><tp:taxon-name><tp:taxon-name-part taxon-name-part-type="genus" reg="Weintrauboa">W.</tp:taxon-name-part><tp:taxon-name-part taxon-name-part-type="species" reg="shennongjiaensis">shennongjiaensis</tp:taxon-name-part></tp:taxon-name></italic> sp. nov., male holotype (<bold>B</bold>), female paratype (<bold>C</bold>) <bold>D, E</bold><italic><tp:taxon-name><tp:taxon-name-part taxon-name-part-type="genus" reg="Weintrauboa">W.</tp:taxon-name-part><tp:taxon-name-part taxon-name-part-type="species" reg="wanglangensis">wanglangensis</tp:taxon-name-part></tp:taxon-name></italic> sp. nov., male holotype (<bold>D</bold>) female paratype (<bold>E</bold>).</p></caption><graphic xmlns:xlink="http://www.w3.org/1999/xlink" xlink:href="zookeys-1236-185_article-146324__-g006.jpg" position="float" orientation="portrait" xlink:type="simple" id="oo_1319131.jpg"><uri content-type="original_file" xlink:type="simple">https://binary.pensoft.net/fig/1319131</uri></graphic></fig><fig id="F7" position="float" orientation="portrait"><object-id xmlns:xlink="http://www.w3.org/1999/xlink" content-type="doi" xlink:type="simple">10.3897/zookeys.1236.146324.figure7</object-id><object-id xmlns:xlink="http://www.w3.org/1999/xlink" content-type="arpha" xlink:type="simple">56B0A52C-DEC4-5B8F-B30C-2AC039731D88</object-id><label>Figure 7.</label><caption><p>Distribution of <italic><tp:taxon-name><tp:taxon-name-part taxon-name-part-type="genus" reg="Weintrauboa">Weintrauboa</tp:taxon-name-part></tp:taxon-name></italic> species (<xref ref-type="bibr" rid="B18">WSC 2025</xref>).</p></caption><graphic xmlns:xlink="http://www.w3.org/1999/xlink" xlink:href="zookeys-1236-185_article-146324__-g007.jpg" position="float" orientation="portrait" xlink:type="simple" id="oo_1319132.jpg"><uri content-type="original_file" xlink:type="simple">https://binary.pensoft.net/fig/1319132</uri></graphic></fig><fig id="F4" position="float" orientation="portrait"><object-id xmlns:xlink="http://www.w3.org/1999/xlink" content-type="doi" xlink:type="simple">10.3897/zookeys.1236.146324.figure4</object-id><object-id xmlns:xlink="http://www.w3.org/1999/xlink" content-type="arpha" xlink:type="simple">412D2970-31A2-572C-B171-65C2F9111380</object-id><label>Figure 4.</label><caption><p><italic><tp:taxon-name><tp:taxon-name-part taxon-name-part-type="genus" reg="Weintrauboa">Weintrauboa</tp:taxon-name-part><tp:taxon-name-part taxon-name-part-type="species" reg="wanglangensis">wanglangensis</tp:taxon-name-part></tp:taxon-name></italic> sp. nov., male holotype <bold>A</bold> palp, prolateral view <bold>B</bold> palp, retrolateral view <bold>C</bold> palp, dorsal view <bold>D</bold> palp, ventral view. Abbreviations: <abbrev xmlns:xlink="http://www.w3.org/1999/xlink" xlink:title="cymbial process" id="ABBRID0EX4AE" xlink:type="simple">CP</abbrev> = cymbial process; E = embolus; <abbrev xmlns:xlink="http://www.w3.org/1999/xlink" xlink:title="embolus flap" id="ABBRID0E24AE" xlink:type="simple">EF</abbrev> = embolus flap; EP = embolus process; <abbrev xmlns:xlink="http://www.w3.org/1999/xlink" xlink:title="paracymbium" id="ABBRID0E64AE" xlink:type="simple">PC</abbrev> = paracymbium; <abbrev xmlns:xlink="http://www.w3.org/1999/xlink" xlink:title="suprategulum" id="ABBRID0ED5AE" xlink:type="simple">SPT</abbrev> = suprategulum; <abbrev xmlns:xlink="http://www.w3.org/1999/xlink" xlink:title="subtegulum" id="ABBRID0EH5AE" xlink:type="simple">ST</abbrev> = subtegulum; T = tegulum.</p></caption><graphic xmlns:xlink="http://www.w3.org/1999/xlink" xlink:href="zookeys-1236-185_article-146324__-g004.jpg" position="float" orientation="portrait" xlink:type="simple" id="oo_1319129.jpg"><uri content-type="original_file" xlink:type="simple">https://binary.pensoft.net/fig/1319129</uri></graphic></fig><fig id="F5" position="float" orientation="portrait"><object-id xmlns:xlink="http://www.w3.org/1999/xlink" content-type="doi" xlink:type="simple">10.3897/zookeys.1236.146324.figure5</object-id><object-id xmlns:xlink="http://www.w3.org/1999/xlink" content-type="arpha" xlink:type="simple">EED23E16-9E0A-5E13-896C-DE54EDFBE5B4</object-id><label>Figure 5.</label><caption><p><italic><tp:taxon-name><tp:taxon-name-part taxon-name-part-type="genus" reg="Weintrauboa">Weintrauboa</tp:taxon-name-part><tp:taxon-name-part taxon-name-part-type="species" reg="wanglangensis">wanglangensis</tp:taxon-name-part></tp:taxon-name></italic> sp. nov., female paratype <bold>A, B</bold> epigyne, ventral view <bold>C</bold> vulva, dorsal view <bold>D</bold> vulva, anterior view. Abbreviations: <abbrev xmlns:xlink="http://www.w3.org/1999/xlink" xlink:title="copulatory ducts" id="ABBRID0EFBAG" xlink:type="simple">CD</abbrev> = copulatory duct; <abbrev xmlns:xlink="http://www.w3.org/1999/xlink" xlink:title="copulatory openings" id="ABBRID0EJBAG" xlink:type="simple">CO</abbrev> = copulatory opening; <abbrev xmlns:xlink="http://www.w3.org/1999/xlink" xlink:title="dorsal plate" id="ABBRID0ENBAG" xlink:type="simple">DP</abbrev> = dorsal plate; <abbrev xmlns:xlink="http://www.w3.org/1999/xlink" xlink:title="fertilization ducts" id="ABBRID0ERBAG" xlink:type="simple">FD</abbrev> = fertilization duct; S = spermathecae; <abbrev xmlns:xlink="http://www.w3.org/1999/xlink" xlink:title="ventral plate" id="ABBRID0EVBAG" xlink:type="simple">VP</abbrev> = ventral plate.</p></caption><graphic xmlns:xlink="http://www.w3.org/1999/xlink" xlink:href="zookeys-1236-185_article-146324__-g005.jpg" position="float" orientation="portrait" xlink:type="simple" id="oo_1319130.jpg"><uri content-type="original_file" xlink:type="simple">https://binary.pensoft.net/fig/1319130</uri></graphic></fig></tp:treatment-sec><ref-list><ref id="B18"><mixed-citation xmlns:xlink="http://www.w3.org/1999/xlink" xlink:type="simple">WSC (<year>2025</year>) World Spider Catalog. Version 25.5. Natural History Museum Bern, online at <ext-link xlink:href="http://wsc.nmbe.ch" ext-link-type="uri" xlink:type="simple">http://wsc.nmbe.ch</ext-link> accessed on 07 January 2025. <ext-link xlink:href="10.24436/2" ext-link-type="doi" xlink:type="simple">https://doi.org/10.24436/2</ext-link></mixed-citation></ref><ref id="B2"><mixed-citation xmlns:xlink="http://www.w3.org/1999/xlink" xlink:type="simple"><person-group><name name-style="western"><surname>Hormiga</surname><given-names>G</given-names></name></person-group> (<year>2008</year>) <article-title>On the spider genus <italic><tp:taxon-name><tp:taxon-name-part taxon-name-part-type="genus">Weintrauboa</tp:taxon-name-part></tp:taxon-name></italic> (<tp:taxon-name><tp:taxon-name-part taxon-name-part-type="order">Araneae</tp:taxon-name-part></tp:taxon-name>, <tp:taxon-name><tp:taxon-name-part taxon-name-part-type="family">Pimoidae</tp:taxon-name-part></tp:taxon-name>), with a description of a new species from China and comments on its phylogenetic relationships.</article-title><source>Zootaxa</source><volume>1814</volume>: <fpage>1</fpage>–<lpage>20</lpage>. <ext-link xlink:href="10.11646/zootaxa.1814.1.1" ext-link-type="doi" xlink:type="simple">https://doi.org/10.11646/zootaxa.1814.1.1</ext-link></mixed-citation></ref><ref id="B3"><mixed-citation xmlns:xlink="http://www.w3.org/1999/xlink" xlink:type="simple"><person-group><name name-style="western"><surname>Hormiga</surname><given-names>G</given-names></name><name name-style="western"><surname>Kulkarni</surname><given-names>S</given-names></name><name name-style="western"><surname>da Silva Moreira</surname><given-names>T</given-names></name><name name-style="western"><surname>Dimitrov</surname><given-names>D</given-names></name></person-group> (<year>2021</year>) <article-title>Molecular phylogeny of pimoid spiders and the limits of <tp:taxon-name><tp:taxon-name-part taxon-name-part-type="family">Linyphiidae</tp:taxon-name-part></tp:taxon-name>, with a reassessment of male palpal homologies (<tp:taxon-name><tp:taxon-name-part taxon-name-part-type="order">Araneae</tp:taxon-name-part></tp:taxon-name>, <tp:taxon-name><tp:taxon-name-part taxon-name-part-type="family">Pimoidae</tp:taxon-name-part></tp:taxon-name>).</article-title><source>Zootaxa</source><volume>5026</volume>(<issue>1</issue>): <fpage>71</fpage>–<lpage>101</lpage>. <ext-link xlink:href="10.11646/zootaxa.5026.1.3" ext-link-type="doi" xlink:type="simple">https://doi.org/10.11646/zootaxa.5026.1.3</ext-link></mixed-citation></ref></ref-list></tp:taxon-treatment>
