# Supplementary material for: ﻿Three new species of the genus Weintrauboa Hormiga, 2003 (Araneae, Linyphiidae) from China
Source: Zookeys. 2025 Apr 29;1236:185–96. doi: 10.3897/zookeys.1236.146324 (PMC12056517; doi:10.3897/zookeys.1236.146324)
Supplement: XML Treatment for Weintrauboa wanglangensis [file zookeys.1236.146324-treatment4.xml]

<!DOCTYPE tp:taxon-treatment
  PUBLIC "-//TaxonX//DTD Taxonomic Treatment Publishing DTD v0 20100105//EN" "tax-treatment-NSO.dtd">
<tp:taxon-treatment xmlns:tp="http://www.plazi.org/taxpub"><tp:treatment-meta><kwd-group><label>Taxon classification</label><kwd>
                <named-content content-type="kingdom">Animalia</named-content>
              </kwd><kwd>
                <named-content content-type="order">Araneae</named-content>
              </kwd><kwd>
                <named-content content-type="family">Linyphiidae</named-content>
              </kwd></kwd-group><mixed-citation publication-type="journal"><person-group><name><surname>Gao</surname><given-names>Zhizhong</given-names></name><name><surname>Irfan</surname><given-names>Muhammad</given-names></name><name><surname>Wang</surname><given-names>Lu-Yu</given-names></name></person-group><article-title>﻿Three new species of the genus <italic><tp:taxon-name><tp:taxon-name-part taxon-name-part-type="genus" reg="Weintrauboa">Weintrauboa</tp:taxon-name-part></tp:taxon-name></italic> Hormiga, 2003 (<tp:taxon-name><tp:taxon-name-part taxon-name-part-type="order">Araneae</tp:taxon-name-part></tp:taxon-name>, <tp:taxon-name><tp:taxon-name-part taxon-name-part-type="family">Linyphiidae</tp:taxon-name-part></tp:taxon-name>) from China</article-title><source>Zookeys</source><day>29</day><month>04</month><year>2025</year><volume>1236</volume><fpage>185</fpage><lpage>196</lpage><pub-id pub-id-type="doi">10.3897/zookeys.1236.146324</pub-id></mixed-citation></tp:treatment-meta><tp:nomenclature><label>﻿</label><tp:taxon-name>
              <object-id xmlns:xlink="http://www.w3.org/1999/xlink" content-type="arpha" xlink:type="simple">AF97ABC0-BADE-50C9-8B66-909BAE848ACE</object-id>
              <tp:taxon-name-part taxon-name-part-type="genus" reg="Weintrauboa">Weintrauboa</tp:taxon-name-part>
              <tp:taxon-name-part taxon-name-part-type="species" reg="wanglangensis">wanglangensis</tp:taxon-name-part>
              <object-id xmlns:xlink="http://www.w3.org/1999/xlink" content-type="zoobank" xlink:type="simple">https://zoobank.org/8B70618A-53F1-4657-8B3D-EFBAF3966CE8</object-id>
            </tp:taxon-name><tp:taxon-status xmlns:xlink="http://www.w3.org/1999/xlink" xlink:type="simple">sp. nov.</tp:taxon-status><xref ref-type="fig" rid="F4">Figs 4</xref><xref ref-type="fig" rid="F5">, 5</xref><xref ref-type="fig" rid="F6">, 6D, E</xref><xref ref-type="fig" rid="F7">, 7 (王朗文蛛)</xref></tp:nomenclature><tp:treatment-sec sec-type="type material" id="SECID0EDZAE"><title>Type material.</title><p><bold><italic>Holotype</italic></bold> ♂ (<abbrev xmlns:xlink="http://www.w3.org/1999/xlink" content-type="institution" xlink:title="School of Life Sciences, Southwest University, Chongqing" id="ABBRID0EOZAE" xlink:type="simple">SWUC</abbrev>-T-LIN-40-01): China, Sichuan Province, Pingwu County, Wanglang National Nature Reserve, Wuyangchang, <named-content xmlns:xlink="http://www.w3.org/1999/xlink" content-type="dwc:verbatimCoordinates" xlink:type="simple"><named-content content-type="geo-json" specific-use="{&#34;type&#34;:&#34;Point&#34;,&#34;coordinates&#34;:[104.104983,32.967733]}" id="NCID0EWZAE" xlink:type="simple">32°58'3.8388"N, 104°6'17.9388"E</named-content></named-content>, <abbrev xmlns:xlink="http://www.w3.org/1999/xlink" xlink:title="above sea level" id="ABBRID0E2ZAE" xlink:type="simple">a.s.l</abbrev>. 2503 m, 24.IX.2019, L.Y. Wang, P. Liu, T. Yuan, Z. Fan, Y. Zhang and M. Zhang leg. <bold><italic>Paratypes</italic></bold>: 22♂15♀, same data as holotype (<abbrev xmlns:xlink="http://www.w3.org/1999/xlink" content-type="institution" xlink:title="School of Life Sciences, Southwest University, Chongqing" id="ABBRID0EC1AE" xlink:type="simple">SWUC</abbrev>-T-LIN-40-02~38).</p></tp:treatment-sec><tp:treatment-sec sec-type="etymology" id="SECID0EH1AE"><title>Etymology.</title><p>The specific epithet is derived from the type locality; adjective.</p></tp:treatment-sec><tp:treatment-sec sec-type="diagnosis" id="SECID0EM1AE"><title>Diagnosis.</title><p>See diagnosis of <italic><tp:taxon-name><tp:taxon-name-part taxon-name-part-type="genus" reg="Weintrauboa">Weintrauboa</tp:taxon-name-part><tp:taxon-name-part taxon-name-part-type="species" reg="shenwu">shenwu</tp:taxon-name-part></tp:taxon-name></italic> sp. nov.</p></tp:treatment-sec><tp:treatment-sec sec-type="description" id="SECID0E41AE"><title>Description.</title><p><bold>Male</bold> (holotype, Fig. <xref ref-type="fig" rid="F6">6D</xref>) total length 7.64. Carapace 3.53 long, 2.65 wide; opisthosoma 4.21 long, 2.68 wide. Eye sizes and interdistances: <abbrev xmlns:xlink="http://www.w3.org/1999/xlink" xlink:title="anterior median eyes" id="ABBRID0EJ2AE" xlink:type="simple">AME</abbrev> 0.22, <abbrev xmlns:xlink="http://www.w3.org/1999/xlink" xlink:title="anterior lateral eyes" id="ABBRID0EN2AE" xlink:type="simple">ALE</abbrev> 0.22, <abbrev xmlns:xlink="http://www.w3.org/1999/xlink" xlink:title="posterior median eyes" id="ABBRID0ER2AE" xlink:type="simple">PME</abbrev> 0.18, <abbrev xmlns:xlink="http://www.w3.org/1999/xlink" xlink:title="posterior lateral eyes" id="ABBRID0EV2AE" xlink:type="simple">PLE</abbrev> 0.20; <abbrev xmlns:xlink="http://www.w3.org/1999/xlink" xlink:title="the distance between AMEs" id="ABBRID0EZ2AE" xlink:type="simple">AME–AME</abbrev> 0.10, <abbrev xmlns:xlink="http://www.w3.org/1999/xlink" xlink:title="the distance between AME and ALE" id="ABBRID0E42AE" xlink:type="simple">AME–ALE</abbrev> 0.11, <abbrev xmlns:xlink="http://www.w3.org/1999/xlink" xlink:title="distance between PMEs" id="ABBRID0EB3AE" xlink:type="simple">PME–PME</abbrev> 0.13, <abbrev xmlns:xlink="http://www.w3.org/1999/xlink" xlink:title="distance between PME and PLE" id="ABBRID0EF3AE" xlink:type="simple">PME–PLE</abbrev> 0.21, <abbrev xmlns:xlink="http://www.w3.org/1999/xlink" xlink:title="anterior lateral eyes" id="ABBRID0EJ3AE" xlink:type="simple">ALE</abbrev>–<abbrev xmlns:xlink="http://www.w3.org/1999/xlink" xlink:title="posterior lateral eyes" id="ABBRID0EN3AE" xlink:type="simple">PLE</abbrev> 0.03. MOA 0.57 long, front width 0.49, back width 0.51. Clypeus height 0.32. Chelicerae brown, with three promarginal and three retromarginal teeth. Leg measurements: I 18.62 (4.84, 6.42, 5.21, 2.15); II 16.57 (4.46, 5.55, 4.62, 1.94); III 10.97 (3.35, 3.50, 2.86, 1.56); IV 13.24 (3.94, 3.99, 3.67, 1.64). Leg formula: 1243.</p><p><bold><italic>Palp</italic></bold> (Figs <xref ref-type="fig" rid="F4">4A–D</xref>). Patella as long as tibia, ventrally grooved, dorsally with long thick spine. Tibia cone-shaped, with two retrolateral and one dorsal trichobothria, retrolateral margin with nine thick spines. Cymbium with an ectal process wider than long, half the length of tibia, with bifurcated tip, both rami are almost equal in size and shape with blunt end; retrolateral margin of cymbium with thumb-shaped projection extending ventrally with blunt tip. Paracymbium bowl-shaped, apically hook-shaped, with median margin edge curved inward. Tegulum large, apically tapering. Conductor membranous, almost half the length of patella, present on apical end of tegulum. Embolus circular with fine tip, embolic flap horn-shaped, curved with pointed tip, embolic process sclerotized, apically with pointed tip, extending towards ventral side of tegulum.</p><fig id="F4" position="float" orientation="portrait"><object-id xmlns:xlink="http://www.w3.org/1999/xlink" content-type="doi" xlink:type="simple">10.3897/zookeys.1236.146324.figure4</object-id><object-id xmlns:xlink="http://www.w3.org/1999/xlink" content-type="arpha" xlink:type="simple">412D2970-31A2-572C-B171-65C2F9111380</object-id><label>Figure 4.</label><caption><p><italic><tp:taxon-name><tp:taxon-name-part taxon-name-part-type="genus" reg="Weintrauboa">Weintrauboa</tp:taxon-name-part><tp:taxon-name-part taxon-name-part-type="species" reg="wanglangensis">wanglangensis</tp:taxon-name-part></tp:taxon-name></italic> sp. nov., male holotype <bold>A</bold> palp, prolateral view <bold>B</bold> palp, retrolateral view <bold>C</bold> palp, dorsal view <bold>D</bold> palp, ventral view. Abbreviations: <abbrev xmlns:xlink="http://www.w3.org/1999/xlink" xlink:title="cymbial process" id="ABBRID0EX4AE" xlink:type="simple">CP</abbrev> = cymbial process; E = embolus; <abbrev xmlns:xlink="http://www.w3.org/1999/xlink" xlink:title="embolus flap" id="ABBRID0E24AE" xlink:type="simple">EF</abbrev> = embolus flap; EP = embolus process; <abbrev xmlns:xlink="http://www.w3.org/1999/xlink" xlink:title="paracymbium" id="ABBRID0E64AE" xlink:type="simple">PC</abbrev> = paracymbium; <abbrev xmlns:xlink="http://www.w3.org/1999/xlink" xlink:title="suprategulum" id="ABBRID0ED5AE" xlink:type="simple">SPT</abbrev> = suprategulum; <abbrev xmlns:xlink="http://www.w3.org/1999/xlink" xlink:title="subtegulum" id="ABBRID0EH5AE" xlink:type="simple">ST</abbrev> = subtegulum; T = tegulum.</p></caption><graphic xmlns:xlink="http://www.w3.org/1999/xlink" xlink:href="zookeys-1236-185_article-146324__-g004.jpg" position="float" orientation="portrait" xlink:type="simple" id="oo_1319129.jpg"><uri content-type="original_file" xlink:type="simple">https://binary.pensoft.net/fig/1319129</uri></graphic></fig><p><bold>Female</bold> (paratype, Fig. <xref ref-type="fig" rid="F6">6E</xref>) total length 9.64. Prosoma 3.66 long, 2.94 wide; opisthosoma 6.09 long, 4.88 wide. Eye sizes and interdistances: <abbrev xmlns:xlink="http://www.w3.org/1999/xlink" xlink:title="anterior median eyes" id="ABBRID0EY5AE" xlink:type="simple">AME</abbrev> 0.23, <abbrev xmlns:xlink="http://www.w3.org/1999/xlink" xlink:title="anterior lateral eyes" id="ABBRID0E35AE" xlink:type="simple">ALE</abbrev> 0.25, <abbrev xmlns:xlink="http://www.w3.org/1999/xlink" xlink:title="posterior median eyes" id="ABBRID0EA6AE" xlink:type="simple">PME</abbrev> 0.23, <abbrev xmlns:xlink="http://www.w3.org/1999/xlink" xlink:title="posterior lateral eyes" id="ABBRID0EE6AE" xlink:type="simple">PLE</abbrev> 0.23; <abbrev xmlns:xlink="http://www.w3.org/1999/xlink" xlink:title="the distance between AMEs" id="ABBRID0EI6AE" xlink:type="simple">AME–AME</abbrev> 0.08, <abbrev xmlns:xlink="http://www.w3.org/1999/xlink" xlink:title="the distance between AME and ALE" id="ABBRID0EM6AE" xlink:type="simple">AME–ALE</abbrev> 0.16, <abbrev xmlns:xlink="http://www.w3.org/1999/xlink" xlink:title="distance between PMEs" id="ABBRID0EQ6AE" xlink:type="simple">PME–PME</abbrev> 0.16, <abbrev xmlns:xlink="http://www.w3.org/1999/xlink" xlink:title="distance between PME and PLE" id="ABBRID0EU6AE" xlink:type="simple">PME–PLE</abbrev> 0.20. <abbrev xmlns:xlink="http://www.w3.org/1999/xlink" xlink:title="anterior lateral eyes" id="ABBRID0EY6AE" xlink:type="simple">ALE</abbrev>–<abbrev xmlns:xlink="http://www.w3.org/1999/xlink" xlink:title="posterior lateral eyes" id="ABBRID0E36AE" xlink:type="simple">PLE</abbrev> 0.02. MOA 0.65 long, front width 0.50, back width 0.60. Clypeus height 0.32. Leg measurements: I 15.87 (442, 5.34, 4.04, 2.07); II 14.46 (4.09, 4.76, 3.70, 1.91); III 10.96 (325, 3.53, 2.77, 1.41); IV 13.62 (3.92, 4.37, 3.42, 1.91). Leg formula: 1243.</p><p><bold><italic>Epigyne</italic></bold> (Fig. <xref ref-type="fig" rid="F5">5A–D</xref>). Epigynal plate wider than long. Most of the atrium divided by septum. Ventral plate oval, anteriorly grooved, posterior margin wavy. Copulatory openings present within atrium. Dorsal plate somewhat triangular, with broad tip posteriorly. Copulatory ducts sinuous, forming three curved loops before entering spermathecae. Spermathecae round, separated by distance equal to three times their diameter. Fertilization ducts present mesally.</p><fig id="F5" position="float" orientation="portrait"><object-id xmlns:xlink="http://www.w3.org/1999/xlink" content-type="doi" xlink:type="simple">10.3897/zookeys.1236.146324.figure5</object-id><object-id xmlns:xlink="http://www.w3.org/1999/xlink" content-type="arpha" xlink:type="simple">EED23E16-9E0A-5E13-896C-DE54EDFBE5B4</object-id><label>Figure 5.</label><caption><p><italic><tp:taxon-name><tp:taxon-name-part taxon-name-part-type="genus" reg="Weintrauboa">Weintrauboa</tp:taxon-name-part><tp:taxon-name-part taxon-name-part-type="species" reg="wanglangensis">wanglangensis</tp:taxon-name-part></tp:taxon-name></italic> sp. nov., female paratype <bold>A, B</bold> epigyne, ventral view <bold>C</bold> vulva, dorsal view <bold>D</bold> vulva, anterior view. Abbreviations: <abbrev xmlns:xlink="http://www.w3.org/1999/xlink" xlink:title="copulatory ducts" id="ABBRID0EFBAG" xlink:type="simple">CD</abbrev> = copulatory duct; <abbrev xmlns:xlink="http://www.w3.org/1999/xlink" xlink:title="copulatory openings" id="ABBRID0EJBAG" xlink:type="simple">CO</abbrev> = copulatory opening; <abbrev xmlns:xlink="http://www.w3.org/1999/xlink" xlink:title="dorsal plate" id="ABBRID0ENBAG" xlink:type="simple">DP</abbrev> = dorsal plate; <abbrev xmlns:xlink="http://www.w3.org/1999/xlink" xlink:title="fertilization ducts" id="ABBRID0ERBAG" xlink:type="simple">FD</abbrev> = fertilization duct; S = spermathecae; <abbrev xmlns:xlink="http://www.w3.org/1999/xlink" xlink:title="ventral plate" id="ABBRID0EVBAG" xlink:type="simple">VP</abbrev> = ventral plate.</p></caption><graphic xmlns:xlink="http://www.w3.org/1999/xlink" xlink:href="zookeys-1236-185_article-146324__-g005.jpg" position="float" orientation="portrait" xlink:type="simple" id="oo_1319130.jpg"><uri content-type="original_file" xlink:type="simple">https://binary.pensoft.net/fig/1319130</uri></graphic></fig><fig id="F6" position="float" orientation="portrait"><object-id xmlns:xlink="http://www.w3.org/1999/xlink" content-type="doi" xlink:type="simple">10.3897/zookeys.1236.146324.figure6</object-id><object-id xmlns:xlink="http://www.w3.org/1999/xlink" content-type="arpha" xlink:type="simple">912BCEB9-1702-5258-B68A-DF7367FA1F29</object-id><label>Figure 6.</label><caption><p><italic><tp:taxon-name><tp:taxon-name-part taxon-name-part-type="genus" reg="Weintrauboa">Weintrauboa</tp:taxon-name-part></tp:taxon-name></italic> species habitus, dorsal view <bold>A</bold><italic><tp:taxon-name><tp:taxon-name-part taxon-name-part-type="genus" reg="Weintrauboa">W.</tp:taxon-name-part><tp:taxon-name-part taxon-name-part-type="species" reg="denticulata">denticulata</tp:taxon-name-part></tp:taxon-name></italic> sp. nov. male holotype <bold>B, C</bold><italic><tp:taxon-name><tp:taxon-name-part taxon-name-part-type="genus" reg="Weintrauboa">W.</tp:taxon-name-part><tp:taxon-name-part taxon-name-part-type="species" reg="shennongjiaensis">shennongjiaensis</tp:taxon-name-part></tp:taxon-name></italic> sp. nov., male holotype (<bold>B</bold>), female paratype (<bold>C</bold>) <bold>D, E</bold><italic><tp:taxon-name><tp:taxon-name-part taxon-name-part-type="genus" reg="Weintrauboa">W.</tp:taxon-name-part><tp:taxon-name-part taxon-name-part-type="species" reg="wanglangensis">wanglangensis</tp:taxon-name-part></tp:taxon-name></italic> sp. nov., male holotype (<bold>D</bold>) female paratype (<bold>E</bold>).</p></caption><graphic xmlns:xlink="http://www.w3.org/1999/xlink" xlink:href="zookeys-1236-185_article-146324__-g006.jpg" position="float" orientation="portrait" xlink:type="simple" id="oo_1319131.jpg"><uri content-type="original_file" xlink:type="simple">https://binary.pensoft.net/fig/1319131</uri></graphic></fig></tp:treatment-sec><tp:treatment-sec sec-type="variation" id="SECID0EBEAG"><title>Variation.</title><p>Males (<italic>N</italic> = 23) total length 6.26–7.87; females (<italic>N</italic> = 15) total length 7.37–9.64.</p></tp:treatment-sec><tp:treatment-sec sec-type="distribution" id="SECID0ELEAG"><title>Distribution.</title><p>Known only from the type locality, Sichuan, China (Fig. <xref ref-type="fig" rid="F7">7</xref>).</p><fig id="F7" position="float" orientation="portrait"><object-id xmlns:xlink="http://www.w3.org/1999/xlink" content-type="doi" xlink:type="simple">10.3897/zookeys.1236.146324.figure7</object-id><object-id xmlns:xlink="http://www.w3.org/1999/xlink" content-type="arpha" xlink:type="simple">56B0A52C-DEC4-5B8F-B30C-2AC039731D88</object-id><label>Figure 7.</label><caption><p>Distribution of <italic><tp:taxon-name><tp:taxon-name-part taxon-name-part-type="genus" reg="Weintrauboa">Weintrauboa</tp:taxon-name-part></tp:taxon-name></italic> species (<xref ref-type="bibr" rid="B18">WSC 2025</xref>).</p></caption><graphic xmlns:xlink="http://www.w3.org/1999/xlink" xlink:href="zookeys-1236-185_article-146324__-g007.jpg" position="float" orientation="portrait" xlink:type="simple" id="oo_1319132.jpg"><uri content-type="original_file" xlink:type="simple">https://binary.pensoft.net/fig/1319132</uri></graphic></fig></tp:treatment-sec><ref-list><ref id="B18"><mixed-citation xmlns:xlink="http://www.w3.org/1999/xlink" xlink:type="simple">WSC (<year>2025</year>) World Spider Catalog. Version 25.5. Natural History Museum Bern, online at <ext-link xlink:href="http://wsc.nmbe.ch" ext-link-type="uri" xlink:type="simple">http://wsc.nmbe.ch</ext-link> accessed on 07 January 2025. <ext-link xlink:href="10.24436/2" ext-link-type="doi" xlink:type="simple">https://doi.org/10.24436/2</ext-link></mixed-citation></ref></ref-list></tp:taxon-treatment>
